# Supplementary material for: Graphical integrity issues in open access publications: Detection and patterns of proportional ink violations
Source: PLoS Comput Biol. 2021 Dec 13;17(12):e1009650. doi: 10.1371/journal.pcbi.1009650 (PMC8700024; doi:10.1371/journal.pcbi.1009650)
Supplement: S1 Table — With annotation pipeline, we applied compound figure classification, subfigure separation, and bar chart classification to obtain bar charts from this sample and then ask annotators to annotate graphical integrity issues on these bar chart. With prediction pipeline, we applied our whole graphical integrity issues detector on this sample. Both sets are similar, as demonstrated by analysis in Fig 2. (XLSX) [file pcbi.1009650.s001.xlsx]

## Sheet: Sheet1
	Annotation pipeline	Prediction pipeline
Figures	50000	250000
Papers**	29901	68265
Bar charts	8001	35481
Processable bar charts	4834	20666
With / Without graphical integrity issues	265 / 4,569	479 / 20,187
Number of papers with processable bar charts	3,094***	10659
* PMC consists of 7 million papers **Image (and not the paper) was the unit of sample and analysis ***In our statistical analysis, we included all human annotated bar charts, instead of processable bar charts
