# Supplementary material for: Graphical integrity issues in open access publications: Detection and patterns of proportional ink violations
Source: PLoS Comput Biol. 2021 Dec 13;17(12):e1009650. doi: 10.1371/journal.pcbi.1009650 (PMC8700024; doi:10.1371/journal.pcbi.1009650)
Supplement: S2 Table — This table shows our analysis of the relationship between proportional ink violations and a group of variables (journal rank, research field, researcher seniority, affiliation country, and year of publication). (XLSX) [file pcbi.1009650.s002.xlsx]

## Sheet: Sheet1
	prob
Predictors	Estimates	CI	p
(Intercept)	0	-2.20 – 2.20	0.446
Journal rank	-0.05	-0.05 – -0.05	0.006
Field [business]	0.02	-0.10 – 0.14	0.043
Field [chemistry]	0.01	0.00 – 0.02	0.294
Field [computer science]	0.04	0.02 – 0.06	0.001
Field [economics]	0.02	-0.17 – 0.21	0.055
Field [engineering]	0.02	-0.04 – 0.07	0.105
Field [environmental science]	0.02	-0.02 – 0.06	0.082
Field [geography]	0.02	-0.03 – 0.06	0.145
Field [geology]	-0.01	-0.20 – 0.18	0.553
Field [history]	0	-0.20 – 0.19	0.666
Field [materials science]	0.02	-0.01 – 0.04	0.122
Field [mathematics]	0.03	-0.04 – 0.10	0.001
Field [medicine]	0.02	0.01 – 0.03	0.085
Field [philosophy]	0	-0.27 – 0.27	0.799
Field [physics]	0.02	-0.02 – 0.07	0.033
Field [political science]	0	-0.27 – 0.27	0.677
Field [psychology]	0.11	0.09 – 0.12	<0.001
Publication count of journal	-0.02	-0.02 – -0.02	0.951
First author h-index	0.01	0.01 – 0.01	0.35
Last author h-index	0	-0.00 – -0.00	0.975
Total num of author self-citation	-0.01	-0.01 – -0.01	0.57
Total num of paper citing	-0.01	-0.01 – -0.01	0.259
Avg h-index	-0.01	-0.01 – -0.01	0.496
Paper unique affiliation	0	-0.00 – 0.00	0.978
Year of publications	-0.01	-0.01 – -0.01	0.502
Country_AU	0	-0.02 – 0.01	0.664
Country_BR	-0.03	-0.05 – -0.00	0.021
Country_CA	0	-0.02 – 0.02	0.976
Country_CH	-0.01	-0.04 – 0.02	0.463
Country_CN	-0.04	-0.05 – -0.03	0.008
Country_DE	0	-0.02 – 0.01	0.78
Country_ES	0.01	-0.02 – 0.03	0.587
Country_FR	0	-0.02 – 0.02	0.958
Country_GB	0.02	0.00 – 0.03	0.18
Country_IN	-0.01	-0.03 – 0.01	0.362
Country_IT	0	-0.01 – 0.02	0.668
Country_JP	-0.04	-0.05 – -0.02	0.001
Country_KR	-0.03	-0.04 – -0.02	0.01
Country_NL	0.01	-0.02 – 0.03	0.574
Country_SE	-0.02	-0.05 – 0.00	0.028
Country_TW	0	-0.02 – 0.02	0.823
Journal rank : Publication count of journal	0	0.00 – 0.00	0.99
Observations	8750
R2 / R2 adjusted	0.021 / 0.017
